# Supplementary material for: Socio-spatial cognition in cats: Mentally mapping owner’s location from voice
Source: PLoS One. 2021 Nov 10;16(11):e0257611. doi: 10.1371/journal.pone.0257611 (PMC8580247; doi:10.1371/journal.pone.0257611)
Supplement: S1 Data — (CSV) [file pone.0257611.s008.csv]

catID	sound	position	surprise	order	ID
n1	same	diff	2	1	h1
n1	same	diff	4	1	h2
n1	same	diff	4	1	h3
n1	same	diff	4	1	h4
n1	same	diff	2	1	h5
n1	same	diff	4	1	h6
n1	same	diff	4	1	h7
n1	same	diff	4	1	h8
n10	diff	diff	2	1	h1
n10	diff	diff	2	1	h2
n10	diff	diff	2	1	h3
n10	diff	diff	3	1	h4
n10	diff	diff	1	1	h5
n10	diff	diff	2	1	h6
n10	diff	diff	2	1	h7
n10	diff	diff	1	1	h8
n10	diff	same	1	2	h1
n10	diff	same	1	2	h2
n10	diff	same	1	2	h3
n10	diff	same	0	2	h4
n10	diff	same	1	2	h5
n10	diff	same	0	2	h6
n10	diff	same	2	2	h7
n10	diff	same	0	2	h8
n11	diff	diff	1	2	h1
n11	diff	diff	1	2	h2
n11	diff	diff	3	2	h3
n11	diff	diff	4	2	h4
n11	diff	diff	2	2	h5
n11	diff	diff	1	2	h6
n11	diff	diff	4	2	h7
n11	diff	diff	3	2	h8
n11	diff	same	1	1	h1
n11	diff	same	1	1	h2
n11	diff	same	0	1	h3
n11	diff	same	2	1	h4
n11	diff	same	1	1	h5
n11	diff	same	0	1	h6
n11	diff	same	1	1	h7
n11	diff	same	0	1	h8
n12	same	diff	1	1	h2
n12	same	diff	1	1	h3
n12	same	diff	1	1	h4
n12	same	diff	1	1	h5
n12	same	diff	2	1	h6
n12	same	diff	1	1	h7
n12	same	diff	3	1	h8
n12	same	same	1	1	h1
n13	same	same	4	1	h1
n13	same	same	0	1	h2
n13	same	same	0	1	h3
n13	same	same	3	1	h4
n13	same	same	0	1	h5
n13	same	same	2	1	h6
n13	same	same	1	1	h7
n13	same	same	0	1	h8
n14	same	diff	4	1	h1
n14	same	diff	1	1	h2
n14	same	diff	0	1	h3
n14	same	diff	4	1	h4
n14	same	diff	4	1	h5
n14	same	diff	0	1	h6
n14	same	diff	2	1	h7
n14	same	diff	3	1	h8
n14	same	same	3	2	h1
n14	same	same	1	2	h2
n14	same	same	2	2	h3
n14	same	same	2	2	h4
n14	same	same	2	2	h5
n14	same	same	2	2	h6
n14	same	same	3	2	h7
n14	same	same	1	2	h8
n15	diff	diff	1	1	h1
n15	diff	diff	1	1	h2
n15	diff	diff	0	1	h3
n15	diff	diff	1	1	h4
n15	diff	diff	1	1	h5
n15	diff	diff	0	1	h6
n15	diff	diff	1	1	h7
n15	diff	diff	1	1	h8
n15	diff	same	1	2	h1
n15	diff	same	1	2	h2
n15	diff	same	1	2	h3
n15	diff	same	0	2	h4
n15	diff	same	2	2	h5
n15	diff	same	0	2	h6
n15	diff	same	1	2	h7
n15	diff	same	0	2	h8
n16	same	diff	1	2	h1
n16	same	diff	0	2	h2
n16	same	diff	3	2	h3
n16	same	diff	0	2	h4
n16	same	diff	0	2	h5
n16	same	diff	0	2	h6
n16	same	diff	1	2	h7
n16	same	diff	0	2	h8
n17	diff	diff	2	1	h1
n17	diff	diff	2	1	h2
n17	diff	diff	3	1	h3
n17	diff	diff	0	1	h4
n17	diff	diff	2	1	h5
n17	diff	diff	1	1	h6
n17	diff	diff	1	1	h7
n17	diff	diff	0	1	h8
n17	diff	same	1	2	h1
n17	diff	same	1	2	h2
n17	diff	same	3	2	h3
n17	diff	same	1	2	h4
n17	diff	same	0	2	h5
n17	diff	same	0	2	h6
n17	diff	same	1	2	h7
n17	diff	same	0	2	h8
n18	same	same	2	1	h1
n18	same	same	0	1	h2
n18	same	same	2	1	h3
n18	same	same	0	1	h4
n18	same	same	1	1	h5
n18	same	same	0	1	h6
n18	same	same	1	1	h7
n18	same	same	0	1	h8
n19	same	diff	2	1	h1
n19	same	diff	0	1	h2
n19	same	diff	1	1	h3
n19	same	diff	1	1	h4
n19	same	diff	0	1	h5
n19	same	diff	1	1	h6
n19	same	diff	2	1	h7
n19	same	diff	1	1	h8
n19	same	same	1	2	h1
n19	same	same	0	2	h2
n19	same	same	0	2	h3
n19	same	same	0	2	h4
n19	same	same	0	2	h5
n19	same	same	0	2	h6
n19	same	same	1	2	h7
n19	same	same	0	2	h8
n20	same	diff	2	2	h1
n20	same	diff	3	2	h2
n20	same	diff	2	2	h3
n20	same	diff	4	2	h4
n20	same	diff	0	2	h5
n20	same	diff	2	2	h6
n20	same	diff	4	2	h7
n20	same	diff	3	2	h8
n20	same	same	2	1	h1
n20	same	same	1	1	h2
n20	same	same	1	1	h3
n20	same	same	3	1	h4
n20	same	same	0	1	h5
n20	same	same	0	1	h6
n20	same	same	4	1	h7
n20	same	same	2	1	h8
n21	diff	diff	1	1	h1
n21	diff	diff	0	1	h2
n21	diff	diff	0	1	h3
n21	diff	diff	0	1	h4
n21	diff	diff	0	1	h5
n21	diff	diff	0	1	h6
n21	diff	diff	1	1	h7
n21	diff	diff	0	1	h8
n21	diff	same	2	2	h1
n21	diff	same	1	2	h2
n21	diff	same	2	2	h3
n21	diff	same	0	2	h4
n21	diff	same	2	2	h5
n21	diff	same	0	2	h6
n21	diff	same	1	2	h7
n21	diff	same	0	2	h8
n22	diff	same	2	1	h1
n22	diff	same	2	1	h2
n22	diff	same	1	1	h3
n22	diff	same	2	1	h4
n22	diff	same	0	1	h5
n22	diff	same	0	1	h6
n22	diff	same	1	1	h7
n22	diff	same	0	1	h8
n23	same	diff	3	2	h1
n23	same	diff	3	2	h2
n23	same	diff	4	2	h3
n23	same	diff	4	2	h4
n23	same	diff	2	2	h5
n23	same	diff	1	2	h6
n23	same	diff	2	2	h7
n23	same	diff	3	2	h8
n24	diff	diff	4	2	h1
n24	diff	diff	4	2	h2
n24	diff	diff	4	2	h3
n24	diff	diff	4	2	h4
n24	diff	diff	4	2	h5
n24	diff	diff	4	2	h6
n24	diff	diff	4	2	h7
n24	diff	diff	4	2	h8
n24	diff	same	2	1	h1
n24	diff	same	1	1	h2
n24	diff	same	3	1	h3
n24	diff	same	0	1	h4
n24	diff	same	0	1	h5
n24	diff	same	1	1	h6
n24	diff	same	1	1	h7
n24	diff	same	1	1	h8
n25	same	diff	3	2	h1
n25	same	diff	2	2	h2
n25	same	diff	4	2	h3
n25	same	diff	3	2	h4
n25	same	diff	2	2	h5
n25	same	diff	3	2	h6
n25	same	diff	1	2	h7
n25	same	diff	4	2	h8
n25	same	same	3	1	h1
n25	same	same	4	1	h2
n25	same	same	1	1	h3
n25	same	same	3	1	h4
n25	same	same	3	1	h5
n25	same	same	4	1	h6
n25	same	same	1	1	h7
n25	same	same	3	1	h8
n26	same	diff	4	1	h1
n26	same	diff	4	1	h2
n26	same	diff	3	1	h3
n26	same	diff	3	1	h4
n26	same	diff	3	1	h5
n26	same	diff	3	1	h6
n26	same	diff	4	1	h7
n26	same	diff	2	1	h8
n26	same	same	1	2	h1
n26	same	same	0	2	h2
n26	same	same	0	2	h3
n26	same	same	0	2	h4
n26	same	same	0	2	h5
n26	same	same	0	2	h6
n26	same	same	1	2	h7
n26	same	same	0	2	h8
n29	diff	same	2	2	h1
n29	diff	same	0	2	h2
n29	diff	same	0	2	h3
n29	diff	same	0	2	h4
n29	diff	same	0	2	h5
n29	diff	same	0	2	h6
n29	diff	same	2	2	h7
n29	diff	same	0	2	h8
n30	diff	diff	3	1	h1
n30	diff	diff	2	1	h2
n30	diff	diff	2	1	h3
n30	diff	diff	2	1	h4
n30	diff	diff	1	1	h5
n30	diff	diff	3	1	h6
n30	diff	diff	2	1	h7
n30	diff	diff	2	1	h8
n30	diff	same	2	2	h1
n30	diff	same	2	2	h2
n30	diff	same	4	2	h3
n30	diff	same	1	2	h4
n30	diff	same	1	2	h5
n30	diff	same	1	2	h6
n30	diff	same	2	2	h7
n30	diff	same	1	2	h8
n31	diff	diff	2	1	h1
n31	diff	diff	1	1	h2
n31	diff	diff	1	1	h3
n31	diff	diff	0	1	h4
n31	diff	diff	1	1	h5
n31	diff	diff	1	1	h6
n31	diff	diff	1	1	h7
n31	diff	diff	0	1	h8
n31	diff	same	1	2	h1
n31	diff	same	1	2	h2
n31	diff	same	1	2	h3
n31	diff	same	0	2	h4
n31	diff	same	1	2	h5
n31	diff	same	0	2	h6
n31	diff	same	1	2	h7
n31	diff	same	0	2	h8
n32	diff	same	2	1	h1
n32	diff	same	1	1	h2
n32	diff	same	0	1	h3
n32	diff	same	1	1	h4
n32	diff	same	1	1	h5
n32	diff	same	2	1	h6
n32	diff	same	1	1	h7
n32	diff	same	1	1	h8
n33	diff	diff	1	2	h1
n33	diff	diff	1	2	h2
n33	diff	diff	1	2	h3
n33	diff	diff	2	2	h4
n33	diff	diff	2	2	h5
n33	diff	diff	1	2	h6
n33	diff	diff	2	2	h7
n33	diff	diff	1	2	h8
n33	diff	same	1	1	h1
n33	diff	same	2	1	h2
n33	diff	same	2	1	h3
n33	diff	same	1	1	h4
n33	diff	same	0	1	h5
n33	diff	same	0	1	h6
n33	diff	same	1	1	h7
n33	diff	same	0	1	h8
n34	diff	diff	2	1	h1
n34	diff	diff	0	1	h2
n34	diff	diff	1	1	h3
n34	diff	diff	1	1	h4
n34	diff	diff	1	1	h5
n34	diff	diff	0	1	h6
n34	diff	diff	1	1	h7
n34	diff	diff	0	1	h8
n35	diff	same	1	2	h1
n35	diff	same	0	2	h2
n35	diff	same	0	2	h3
n35	diff	same	0	2	h4
n35	diff	same	0	2	h5
n35	diff	same	0	2	h6
n35	diff	same	1	2	h7
n35	diff	same	0	2	h8
n36	same	diff	3	1	h1
n36	same	diff	3	1	h2
n36	same	diff	0	1	h3
n36	same	diff	3	1	h4
n36	same	diff	2	1	h5
n36	same	diff	2	1	h6
n36	same	diff	3	1	h7
n36	same	diff	2	1	h8
n37	same	diff	1	2	h1
n37	same	diff	0	2	h2
n37	same	diff	0	2	h3
n37	same	diff	0	2	h4
n37	same	diff	0	2	h5
n37	same	diff	0	2	h6
n37	same	diff	1	2	h7
n37	same	diff	1	2	h8
n37	same	same	1	1	h1
n37	same	same	3	1	h2
n37	same	same	0	1	h3
n37	same	same	0	1	h4
n37	same	same	0	1	h5
n37	same	same	0	1	h6
n37	same	same	1	1	h7
n37	same	same	0	1	h8
n38	diff	diff	1	1	h1
n38	diff	diff	2	1	h2
n38	diff	diff	4	1	h3
n38	diff	diff	1	1	h4
n38	diff	diff	1	1	h5
n38	diff	diff	1	1	h6
n38	diff	diff	2	1	h7
n38	diff	diff	0	1	h8
n38	diff	same	1	2	h1
n38	diff	same	0	2	h2
n38	diff	same	3	2	h3
n38	diff	same	1	2	h4
n38	diff	same	0	2	h5
n38	diff	same	1	2	h6
n38	diff	same	1	2	h7
n38	diff	same	0	2	h8
n39	diff	diff	2	1	h1
n39	diff	diff	0	1	h2
n39	diff	diff	0	1	h3
n39	diff	diff	3	1	h4
n39	diff	diff	0	1	h5
n39	diff	diff	1	1	h6
n39	diff	diff	1	1	h7
n39	diff	diff	0	1	h8
n39	diff	same	1	2	h1
n39	diff	same	0	2	h2
n39	diff	same	1	2	h3
n39	diff	same	2	2	h4
n39	diff	same	0	2	h5
n39	diff	same	0	2	h6
n39	diff	same	1	2	h7
n39	diff	same	0	2	h8
n4	diff	diff	1	1	h1
n4	diff	diff	0	1	h2
n4	diff	diff	0	1	h3
n4	diff	diff	0	1	h4
n4	diff	diff	1	1	h5
n4	diff	diff	0	1	h6
n4	diff	diff	1	1	h7
n4	diff	diff	0	1	h8
n4	diff	same	2	2	h1
n4	diff	same	1	2	h2
n4	diff	same	1	2	h3
n4	diff	same	1	2	h4
n4	diff	same	1	2	h5
n4	diff	same	1	2	h6
n4	diff	same	2	2	h7
n4	diff	same	0	2	h8
n40	diff	diff	2	1	h1
n40	diff	diff	0	1	h2
n40	diff	diff	1	1	h3
n40	diff	diff	2	1	h4
n40	diff	diff	0	1	h5
n40	diff	diff	2	1	h6
n40	diff	diff	2	1	h7
n40	diff	diff	2	1	h8
n41	same	diff	2	2	h1
n41	same	diff	4	2	h2
n41	same	diff	4	2	h3
n41	same	diff	3	2	h4
n41	same	diff	2	2	h5
n41	same	diff	3	2	h6
n41	same	diff	3	2	h7
n41	same	diff	2	2	h8
n41	same	same	1	1	h1
n41	same	same	0	1	h2
n41	same	same	0	1	h3
n41	same	same	0	1	h4
n41	same	same	0	1	h5
n41	same	same	0	1	h6
n41	same	same	1	1	h7
n41	same	same	0	1	h8
n42	same	same	1	1	h1
n42	same	same	0	1	h2
n42	same	same	1	1	h3
n42	same	same	0	1	h4
n42	same	same	0	1	h5
n42	same	same	0	1	h6
n42	same	same	1	1	h7
n42	same	same	0	1	h8
n43	same	diff	2	1	h1
n43	same	diff	2	1	h2
n43	same	diff	4	1	h3
n43	same	diff	3	1	h4
n43	same	diff	2	1	h5
n43	same	diff	3	1	h6
n43	same	diff	3	1	h7
n43	same	diff	3	1	h8
n44	diff	same	2	2	h1
n44	diff	same	4	2	h2
n44	diff	same	2	2	h3
n44	diff	same	4	2	h4
n44	diff	same	2	2	h5
n44	diff	same	3	2	h6
n44	diff	same	4	2	h7
n44	diff	same	3	2	h8
n45	same	diff	1	1	h1
n45	same	diff	0	1	h2
n45	same	diff	3	1	h3
n45	same	diff	0	1	h4
n45	same	diff	0	1	h5
n45	same	diff	0	1	h6
n45	same	diff	1	1	h7
n45	same	diff	0	1	h8
n45	same	same	1	2	h1
n45	same	same	0	2	h2
n45	same	same	0	2	h3
n45	same	same	0	2	h4
n45	same	same	0	2	h5
n45	same	same	0	2	h6
n45	same	same	1	2	h7
n45	same	same	0	2	h8
n46	diff	same	2	1	h1
n46	diff	same	1	1	h2
n46	diff	same	3	1	h3
n46	diff	same	2	1	h4
n46	diff	same	1	1	h5
n46	diff	same	2	1	h6
n46	diff	same	2	1	h7
n46	diff	same	1	1	h8
n46	diff	diff	2	2	h1
n46	diff	diff	2	2	h2
n46	diff	diff	3	2	h3
n46	diff	diff	2	2	h4
n46	diff	diff	2	2	h5
n46	diff	diff	3	2	h6
n46	diff	diff	2	2	h7
n46	diff	diff	2	2	h8
n47	same	diff	1	2	h1
n47	same	diff	1	2	h2
n47	same	diff	3	2	h3
n47	same	diff	1	2	h4
n47	same	diff	0	2	h5
n47	same	diff	0	2	h6
n47	same	diff	1	2	h7
n47	same	diff	1	2	h8
n47	same	same	1	1	h1
n47	same	same	3	1	h2
n47	same	same	3	1	h3
n47	same	same	1	1	h4
n47	same	same	1	1	h5
n47	same	same	2	1	h6
n47	same	same	2	1	h7
n47	same	same	1	1	h8
n48	same	diff	1	1	h1
n48	same	diff	0	1	h2
n48	same	diff	1	1	h3
n48	same	diff	0	1	h4
n48	same	diff	0	1	h5
n48	same	diff	1	1	h6
n48	same	diff	2	1	h7
n48	same	diff	0	1	h8
n48	same	same	1	2	h1
n48	same	same	0	2	h2
n48	same	same	0	2	h3
n48	same	same	0	2	h4
n48	same	same	0	2	h5
n48	same	same	0	2	h6
n48	same	same	1	2	h7
n48	same	same	0	2	h8
n49	same	diff	3	2	h1
n49	same	diff	2	2	h2
n49	same	diff	1	2	h3
n49	same	diff	2	2	h4
n49	same	diff	1	2	h5
n49	same	diff	2	2	h6
n49	same	diff	3	2	h7
n49	same	diff	2	2	h8
n49	same	same	1	1	h1
n49	same	same	0	1	h2
n49	same	same	0	1	h3
n49	same	same	0	1	h4
n49	same	same	0	1	h5
n49	same	same	0	1	h6
n49	same	same	1	1	h7
n49	same	same	0	1	h8
n5	same	same	1	1	h1
n5	same	same	0	1	h2
n5	same	same	1	1	h3
n5	same	same	0	1	h4
n5	same	same	1	1	h5
n5	same	same	0	1	h6
n5	same	same	1	1	h7
n5	same	same	0	1	h8
n50	diff	diff	1	2	h1
n50	diff	diff	1	2	h2
n50	diff	diff	0	2	h3
n50	diff	diff	2	2	h4
n50	diff	diff	0	2	h5
n50	diff	diff	2	2	h6
n50	diff	diff	2	2	h7
n50	diff	diff	0	2	h8
n50	diff	same	1	1	h1
n50	diff	same	0	1	h2
n50	diff	same	0	1	h3
n50	diff	same	0	1	h4
n50	diff	same	0	1	h5
n50	diff	same	0	1	h6
n50	diff	same	1	1	h7
n50	diff	same	0	1	h8
n51	diff	diff	2	1	h1
n51	diff	diff	3	1	h2
n51	diff	diff	3	1	h3
n51	diff	diff	1	1	h4
n51	diff	diff	0	1	h5
n51	diff	diff	0	1	h6
n51	diff	diff	2	1	h7
n51	diff	diff	0	1	h8
n51	diff	same	3	2	h1
n51	diff	same	0	2	h2
n51	diff	same	3	2	h3
n51	diff	same	1	2	h4
n51	diff	same	1	2	h5
n51	diff	same	1	2	h6
n51	diff	same	1	2	h7
n51	diff	same	0	2	h8
n52	diff	diff	1	1	h1
n52	diff	diff	1	1	h2
n52	diff	diff	0	1	h3
n52	diff	diff	0	1	h4
n52	diff	diff	0	1	h5
n52	diff	diff	0	1	h6
n52	diff	diff	1	1	h7
n52	diff	diff	0	1	h8
n52	diff	same	1	2	h1
n52	diff	same	1	2	h2
n52	diff	same	1	2	h3
n52	diff	same	0	2	h4
n52	diff	same	0	2	h5
n52	diff	same	0	2	h6
n52	diff	same	1	2	h7
n52	diff	same	0	2	h8
n54	same	diff	1	1	h1
n54	same	diff	0	1	h2
n54	same	diff	2	1	h3
n54	same	diff	1	1	h4
n54	same	diff	1	1	h5
n54	same	diff	0	1	h6
n54	same	diff	3	1	h7
n54	same	diff	1	1	h8
n54	same	same	2	2	h1
n54	same	same	0	2	h2
n54	same	same	3	2	h3
n54	same	same	0	2	h4
n54	same	same	0	2	h5
n54	same	same	1	2	h6
n54	same	same	3	2	h7
n54	same	same	0	2	h8
n55	diff	diff	2	1	h1
n55	diff	diff	1	1	h2
n55	diff	diff	3	1	h3
n55	diff	diff	2	1	h4
n55	diff	diff	2	1	h5
n55	diff	diff	2	1	h6
n55	diff	diff	4	1	h7
n55	diff	diff	2	1	h8
n6	same	diff	1	2	h1
n6	same	diff	4	2	h2
n6	same	diff	4	2	h3
n6	same	diff	2	2	h4
n6	same	diff	2	2	h5
n6	same	diff	0	2	h6
n6	same	diff	1	2	h7
n6	same	diff	2	2	h8
n6	same	same	1	1	h1
n6	same	same	4	1	h2
n6	same	same	3	1	h3
n6	same	same	2	1	h4
n6	same	same	2	1	h5
n6	same	same	0	1	h6
n6	same	same	1	1	h7
n6	same	same	0	1	h8
n7	same	diff	1	2	h1
n7	same	diff	1	2	h2
n7	same	diff	0	2	h3
n7	same	diff	1	2	h4
n7	same	diff	0	2	h5
n7	same	diff	0	2	h6
n7	same	diff	1	2	h7
n7	same	diff	0	2	h8
n7	same	same	1	1	h1
n7	same	same	1	1	h2
n7	same	same	0	1	h3
n7	same	same	0	1	h4
n7	same	same	0	1	h5
n7	same	same	0	1	h6
n7	same	same	1	1	h7
n7	same	same	0	1	h8
n9	same	diff	3	2	h1
n9	same	diff	0	2	h2
n9	same	diff	0	2	h3
n9	same	diff	3	2	h4
n9	same	diff	2	2	h5
n9	same	diff	3	2	h6
n9	same	diff	4	2	h7
n9	same	diff	2	2	h8
n9	same	same	1	1	h1
n9	same	same	0	1	h2
n9	same	same	0	1	h3
n9	same	same	0	1	h4
n9	same	same	0	1	h5
n9	same	same	0	1	h6
n9	same	same	1	1	h7
n9	same	same	0	1	h8
