# Supplementary material for: Socio-spatial cognition in cats: Mentally mapping owner’s location from voice
Source: PLoS One. 2021 Nov 10;16(11):e0257611. doi: 10.1371/journal.pone.0257611 (PMC8580247; doi:10.1371/journal.pone.0257611)
Supplement: S2 Data — (CSV) [file pone.0257611.s009.csv]

catID	ID	sound	position	order	surprise
c1	n1	diff	diff	1st	1
c1	n2	diff	diff	1st	0
c1	n3	diff	diff	1st	0
c1	n4	diff	diff	1st	0
c1	n5	diff	diff	1st	0
c1	n6	diff	diff	1st	0
c1	n7	diff	diff	1st	2
c1	n8	diff	diff	1st	0
c1	n1	diff	same	2nd	1
c1	n2	diff	same	2nd	0
c1	n3	diff	same	2nd	1
c1	n4	diff	same	2nd	0
c1	n5	diff	same	2nd	0
c1	n6	diff	same	2nd	1
c1	n7	diff	same	2nd	1
c1	n8	diff	same	2nd	0
c10	n1	same	diff	2nd	3
c10	n2	same	diff	2nd	3
c10	n3	same	diff	2nd	2
c10	n4	same	diff	2nd	2
c10	n5	same	diff	2nd	2
c10	n6	same	diff	2nd	4
c10	n7	same	diff	2nd	4
c10	n8	same	diff	2nd	3
c10	n1	same	same	1st	0
c10	n2	same	same	1st	0
c10	n3	same	same	1st	0
c10	n4	same	same	1st	0
c10	n5	same	same	1st	1
c10	n6	same	same	1st	0
c10	n7	same	same	1st	1
c10	n8	same	same	1st	0
c11	n1	diff	diff	1st	0
c11	n2	diff	diff	1st	0
c11	n3	diff	diff	1st	0
c11	n4	diff	diff	1st	1
c11	n5	diff	diff	1st	0
c11	n6	diff	diff	1st	0
c11	n7	diff	diff	1st	1
c11	n8	diff	diff	1st	0
c12	n1	diff	diff	2nd	3
c12	n2	diff	diff	2nd	1
c12	n3	diff	diff	2nd	2
c12	n4	diff	diff	2nd	2
c12	n5	diff	diff	2nd	1
c12	n6	diff	diff	2nd	0
c12	n7	diff	diff	2nd	3
c12	n8	diff	diff	2nd	3
c12	n1	diff	same	1st	1
c12	n2	diff	same	1st	0
c12	n3	diff	same	1st	0
c12	n4	diff	same	1st	0
c12	n5	diff	same	1st	1
c12	n6	diff	same	1st	1
c12	n7	diff	same	1st	0
c12	n8	diff	same	1st	2
c13	n1	diff	diff	1st	3
c13	n2	diff	diff	1st	2
c13	n3	diff	diff	1st	0
c13	n4	diff	diff	1st	2
c13	n5	diff	diff	1st	2
c13	n6	diff	diff	1st	1
c13	n7	diff	diff	1st	4
c13	n8	diff	diff	1st	2
c13	n1	diff	same	2nd	0
c13	n2	diff	same	2nd	0
c13	n3	diff	same	2nd	0
c13	n4	diff	same	2nd	0
c13	n5	diff	same	2nd	0
c13	n6	diff	same	2nd	0
c13	n7	diff	same	2nd	0
c13	n8	diff	same	2nd	0
c14	n1	same	same	1st	0
c14	n2	same	same	1st	0
c14	n3	same	same	1st	0
c14	n4	same	same	1st	0
c14	n5	same	same	1st	1
c14	n6	same	same	1st	1
c14	n7	same	same	1st	2
c14	n8	same	same	1st	3
c15	n1	diff	diff	2nd	2
c15	n2	diff	diff	2nd	2
c15	n3	diff	diff	2nd	2
c15	n4	diff	diff	2nd	2
c15	n5	diff	diff	2nd	1
c15	n6	diff	diff	2nd	1
c15	n7	diff	diff	2nd	4
c15	n8	diff	diff	2nd	4
c15	n1	diff	same	1st	0
c15	n2	diff	same	1st	0
c15	n3	diff	same	1st	0
c15	n4	diff	same	1st	0
c15	n5	diff	same	1st	0
c15	n6	diff	same	1st	0
c15	n7	diff	same	1st	0
c15	n8	diff	same	1st	1
c16	n1	same	diff	1st	3
c16	n2	same	diff	1st	2
c16	n3	same	diff	1st	2
c16	n4	same	diff	1st	2
c16	n5	same	diff	1st	2
c16	n6	same	diff	1st	2
c16	n7	same	diff	1st	3
c16	n8	same	diff	1st	3
c16	n1	same	same	2nd	1
c16	n2	same	same	2nd	1
c16	n3	same	same	2nd	1
c16	n4	same	same	2nd	1
c16	n5	same	same	2nd	2
c16	n6	same	same	2nd	2
c16	n7	same	same	2nd	2
c16	n8	same	same	2nd	2
c17	n1	same	diff	2nd	3
c17	n2	same	diff	2nd	4
c17	n3	same	diff	2nd	1
c17	n4	same	diff	2nd	3
c17	n5	same	diff	2nd	3
c17	n6	same	diff	2nd	2
c17	n7	same	diff	2nd	4
c17	n8	same	diff	2nd	1
c17	n1	same	same	1st	0
c17	n2	same	same	1st	1
c17	n3	same	same	1st	0
c17	n4	same	same	1st	0
c17	n5	same	same	1st	0
c17	n6	same	same	1st	0
c17	n7	same	same	1st	0
c17	n8	same	same	1st	0
c18	n1	same	same	2nd	2
c18	n2	same	same	2nd	0
c18	n3	same	same	2nd	0
c18	n4	same	same	2nd	0
c18	n5	same	same	2nd	1
c18	n6	same	same	2nd	2
c18	n7	same	same	2nd	0
c18	n8	same	same	2nd	3
c19	n1	diff	diff	1st	4
c19	n2	diff	diff	1st	1
c19	n3	diff	diff	1st	1
c19	n4	diff	diff	1st	2
c19	n5	diff	diff	1st	1
c19	n6	diff	diff	1st	2
c19	n7	diff	diff	1st	3
c19	n8	diff	diff	1st	4
c19	n1	diff	same	2nd	3
c19	n2	diff	same	2nd	0
c19	n3	diff	same	2nd	0
c19	n4	diff	same	2nd	0
c19	n5	diff	same	2nd	0
c19	n6	diff	same	2nd	1
c19	n7	diff	same	2nd	2
c19	n8	diff	same	2nd	1
c2	n1	diff	diff	1st	0
c2	n2	diff	diff	1st	0
c2	n3	diff	diff	1st	0
c2	n4	diff	diff	1st	0
c2	n5	diff	diff	1st	0
c2	n6	diff	diff	1st	0
c2	n7	diff	diff	1st	0
c2	n8	diff	diff	1st	0
c2	n1	diff	same	2nd	0
c2	n2	diff	same	2nd	0
c2	n3	diff	same	2nd	0
c2	n4	diff	same	2nd	1
c2	n5	diff	same	2nd	0
c2	n6	diff	same	2nd	0
c2	n7	diff	same	2nd	0
c2	n8	diff	same	2nd	0
c20	n1	same	diff	2nd	4
c20	n2	same	diff	2nd	1
c20	n3	same	diff	2nd	2
c20	n4	same	diff	2nd	1
c20	n5	same	diff	2nd	1
c20	n6	same	diff	2nd	1
c20	n7	same	diff	2nd	3
c20	n8	same	diff	2nd	2
c20	n1	same	same	1st	2
c20	n2	same	same	1st	0
c20	n3	same	same	1st	0
c20	n4	same	same	1st	0
c20	n5	same	same	1st	0
c20	n6	same	same	1st	4
c20	n7	same	same	1st	1
c20	n8	same	same	1st	3
c21	n1	same	diff	1st	4
c21	n2	same	diff	1st	3
c21	n3	same	diff	1st	2
c21	n4	same	diff	1st	2
c21	n5	same	diff	1st	2
c21	n6	same	diff	1st	1
c21	n7	same	diff	1st	4
c21	n8	same	diff	1st	4
c21	n1	same	same	2nd	0
c21	n2	same	same	2nd	0
c21	n3	same	same	2nd	0
c21	n4	same	same	2nd	0
c21	n5	same	same	2nd	0
c21	n6	same	same	2nd	2
c21	n7	same	same	2nd	0
c21	n8	same	same	2nd	0
c22	n1	diff	diff	1st	4
c22	n2	diff	diff	1st	2
c22	n3	diff	diff	1st	2
c22	n4	diff	diff	1st	2
c22	n5	diff	diff	1st	2
c22	n6	diff	diff	1st	3
c22	n7	diff	diff	1st	4
c22	n8	diff	diff	1st	4
c22	n1	diff	same	1st	2
c22	n2	diff	same	1st	1
c22	n3	diff	same	1st	0
c22	n4	diff	same	1st	0
c22	n5	diff	same	1st	1
c22	n6	diff	same	1st	0
c22	n7	diff	same	1st	0
c22	n8	diff	same	1st	2
c23	n1	diff	diff	2nd	4
c23	n2	diff	diff	2nd	0
c23	n3	diff	diff	2nd	0
c23	n4	diff	diff	2nd	0
c23	n5	diff	diff	2nd	0
c23	n6	diff	diff	2nd	0
c23	n7	diff	diff	2nd	1
c23	n8	diff	diff	2nd	2
c23	n1	diff	same	1st	1
c23	n2	diff	same	1st	0
c23	n3	diff	same	1st	0
c23	n4	diff	same	1st	0
c23	n5	diff	same	1st	0
c23	n6	diff	same	1st	1
c23	n7	diff	same	1st	0
c23	n8	diff	same	1st	1
c24	n1	diff	diff	1st	3
c24	n2	diff	diff	1st	1
c24	n3	diff	diff	1st	2
c24	n4	diff	diff	1st	1
c24	n5	diff	diff	1st	1
c24	n6	diff	diff	1st	2
c24	n7	diff	diff	1st	2
c24	n8	diff	diff	1st	0
c25	n1	same	diff	2nd	1
c25	n2	same	diff	2nd	0
c25	n3	same	diff	2nd	0
c25	n4	same	diff	2nd	0
c25	n5	same	diff	2nd	0
c25	n6	same	diff	2nd	0
c25	n7	same	diff	2nd	0
c25	n8	same	diff	2nd	0
c25	n1	same	same	1st	1
c25	n2	same	same	1st	1
c25	n3	same	same	1st	0
c25	n4	same	same	1st	0
c25	n5	same	same	1st	0
c25	n6	same	same	1st	0
c25	n7	same	same	1st	0
c25	n8	same	same	1st	0
c26	n1	diff	diff	2nd	0
c26	n2	diff	diff	2nd	0
c26	n3	diff	diff	2nd	0
c26	n4	diff	diff	2nd	1
c26	n5	diff	diff	2nd	0
c26	n6	diff	diff	2nd	2
c26	n7	diff	diff	2nd	1
c26	n8	diff	diff	2nd	1
c26	n1	diff	same	1st	0
c26	n2	diff	same	1st	0
c26	n3	diff	same	1st	0
c26	n4	diff	same	1st	0
c26	n5	diff	same	1st	0
c26	n6	diff	same	1st	0
c26	n7	diff	same	1st	0
c26	n8	diff	same	1st	0
c27	n1	same	diff	1st	1
c27	n2	same	diff	1st	0
c27	n3	same	diff	1st	0
c27	n4	same	diff	1st	0
c27	n5	same	diff	1st	0
c27	n6	same	diff	1st	0
c27	n7	same	diff	1st	0
c27	n8	same	diff	1st	0
c27	n1	same	same	2nd	0
c27	n2	same	same	2nd	1
c27	n3	same	same	2nd	0
c27	n4	same	same	2nd	0
c27	n5	same	same	2nd	0
c27	n6	same	same	2nd	0
c27	n7	same	same	2nd	0
c27	n8	same	same	2nd	0
c28	n1	same	diff	1st	0
c28	n2	same	diff	1st	0
c28	n3	same	diff	1st	0
c28	n4	same	diff	1st	0
c28	n5	same	diff	1st	0
c28	n6	same	diff	1st	0
c28	n7	same	diff	1st	0
c28	n8	same	diff	1st	1
c29	n1	diff	diff	1st	4
c29	n2	diff	diff	1st	1
c29	n3	diff	diff	1st	2
c29	n4	diff	diff	1st	3
c29	n5	diff	diff	1st	1
c29	n6	diff	diff	1st	1
c29	n7	diff	diff	1st	3
c29	n8	diff	diff	1st	2
c29	n1	diff	same	2nd	1
c29	n2	diff	same	2nd	1
c29	n3	diff	same	2nd	0
c29	n4	diff	same	2nd	0
c29	n5	diff	same	2nd	0
c29	n6	diff	same	2nd	2
c29	n7	diff	same	2nd	2
c29	n8	diff	same	2nd	3
c3	n1	same	diff	2nd	0
c3	n2	same	diff	2nd	0
c3	n3	same	diff	2nd	0
c3	n4	same	diff	2nd	0
c3	n5	same	diff	2nd	1
c3	n6	same	diff	2nd	0
c3	n7	same	diff	2nd	0
c3	n8	same	diff	2nd	0
c3	n1	same	same	1st	0
c3	n2	same	same	1st	0
c3	n3	same	same	1st	0
c3	n4	same	same	1st	0
c3	n5	same	same	1st	0
c3	n6	same	same	1st	0
c3	n7	same	same	1st	0
c3	n8	same	same	1st	0
c30	n1	same	same	1st	2
c30	n2	same	same	1st	1
c30	n3	same	same	1st	0
c30	n4	same	same	1st	0
c30	n5	same	same	1st	1
c30	n6	same	same	1st	3
c30	n7	same	same	1st	2
c30	n8	same	same	1st	2
c31	n1	diff	diff	2nd	1
c31	n2	diff	diff	2nd	0
c31	n3	diff	diff	2nd	0
c31	n4	diff	diff	2nd	0
c31	n5	diff	diff	2nd	0
c31	n6	diff	diff	2nd	1
c31	n7	diff	diff	2nd	0
c31	n8	diff	diff	2nd	0
c31	n1	diff	same	1st	1
c31	n2	diff	same	1st	0
c31	n3	diff	same	1st	0
c31	n4	diff	same	1st	0
c31	n5	diff	same	1st	0
c31	n6	diff	same	1st	1
c31	n7	diff	same	1st	3
c31	n8	diff	same	1st	0
c32	n1	same	diff	1st	1
c32	n2	same	diff	1st	0
c32	n3	same	diff	1st	0
c32	n4	same	diff	1st	0
c32	n5	same	diff	1st	0
c32	n6	same	diff	1st	0
c32	n7	same	diff	1st	1
c32	n8	same	diff	1st	0
c32	n1	same	same	2nd	1
c32	n2	same	same	2nd	1
c32	n3	same	same	2nd	0
c32	n4	same	same	2nd	0
c32	n5	same	same	2nd	1
c32	n6	same	same	2nd	1
c32	n7	same	same	2nd	0
c32	n8	same	same	2nd	0
c33	n1	diff	diff	1st	2
c33	n2	diff	diff	1st	1
c33	n3	diff	diff	1st	1
c33	n4	diff	diff	1st	0
c33	n5	diff	diff	1st	1
c33	n6	diff	diff	1st	1
c33	n7	diff	diff	1st	1
c33	n8	diff	diff	1st	1
c33	n1	diff	same	2nd	4
c33	n2	diff	same	2nd	2
c33	n3	diff	same	2nd	3
c33	n4	diff	same	2nd	3
c33	n5	diff	same	2nd	2
c33	n6	diff	same	2nd	2
c33	n7	diff	same	2nd	3
c33	n8	diff	same	2nd	3
c34	n1	same	diff	2nd	4
c34	n2	same	diff	2nd	1
c34	n3	same	diff	2nd	3
c34	n4	same	diff	2nd	1
c34	n5	same	diff	2nd	1
c34	n6	same	diff	2nd	0
c34	n7	same	diff	2nd	2
c34	n8	same	diff	2nd	1
c34	n1	same	same	1st	1
c34	n2	same	same	1st	0
c34	n3	same	same	1st	0
c34	n4	same	same	1st	0
c34	n5	same	same	1st	1
c34	n6	same	same	1st	0
c34	n7	same	same	1st	1
c34	n8	same	same	1st	0
c35	n1	diff	diff	2nd	3
c35	n2	diff	diff	2nd	3
c35	n3	diff	diff	2nd	0
c35	n4	diff	diff	2nd	0
c35	n5	diff	diff	2nd	2
c35	n6	diff	diff	2nd	2
c35	n7	diff	diff	2nd	3
c35	n8	diff	diff	2nd	2
c35	n1	diff	same	1st	1
c35	n2	diff	same	1st	1
c35	n3	diff	same	1st	0
c35	n4	diff	same	1st	0
c35	n5	diff	same	1st	2
c35	n6	diff	same	1st	2
c35	n7	diff	same	1st	0
c35	n8	diff	same	1st	0
c36	n1	same	diff	1st	4
c36	n2	same	diff	1st	1
c36	n3	same	diff	1st	1
c36	n4	same	diff	1st	2
c36	n5	same	diff	1st	2
c36	n6	same	diff	1st	2
c36	n7	same	diff	1st	2
c36	n8	same	diff	1st	1
c36	n1	same	same	2nd	3
c36	n2	same	same	2nd	2
c36	n3	same	same	2nd	1
c36	n4	same	same	2nd	1
c36	n5	same	same	2nd	2
c36	n6	same	same	2nd	3
c36	n7	same	same	2nd	3
c36	n8	same	same	2nd	3
c37	n1	same	diff	2nd	1
c37	n2	same	diff	2nd	0
c37	n3	same	diff	2nd	0
c37	n4	same	diff	2nd	0
c37	n5	same	diff	2nd	1
c37	n6	same	diff	2nd	1
c37	n7	same	diff	2nd	1
c37	n8	same	diff	2nd	0
c38	n1	diff	diff	1st	0
c38	n2	diff	diff	1st	1
c38	n3	diff	diff	1st	0
c38	n4	diff	diff	1st	0
c38	n5	diff	diff	1st	0
c38	n6	diff	diff	1st	0
c38	n7	diff	diff	1st	2
c38	n8	diff	diff	1st	0
c38	n1	diff	same	2nd	1
c38	n2	diff	same	2nd	0
c38	n3	diff	same	2nd	0
c38	n4	diff	same	2nd	0
c38	n5	diff	same	2nd	0
c38	n6	diff	same	2nd	0
c38	n7	diff	same	2nd	2
c38	n8	diff	same	2nd	1
c39	n1	diff	diff	2nd	3
c39	n2	diff	diff	2nd	0
c39	n3	diff	diff	2nd	0
c39	n4	diff	diff	2nd	0
c39	n5	diff	diff	2nd	0
c39	n6	diff	diff	2nd	0
c39	n7	diff	diff	2nd	1
c39	n8	diff	diff	2nd	1
c39	n1	diff	same	1st	1
c39	n2	diff	same	1st	0
c39	n3	diff	same	1st	0
c39	n4	diff	same	1st	1
c39	n5	diff	same	1st	0
c39	n6	diff	same	1st	1
c39	n7	diff	same	1st	0
c39	n8	diff	same	1st	2
c4	n1	same	diff	1st	0
c4	n2	same	diff	1st	0
c4	n3	same	diff	1st	0
c4	n4	same	diff	1st	0
c4	n5	same	diff	1st	0
c4	n6	same	diff	1st	0
c4	n7	same	diff	1st	0
c4	n8	same	diff	1st	1
c4	n1	same	same	2nd	3
c4	n2	same	same	2nd	2
c4	n3	same	same	2nd	3
c4	n4	same	same	2nd	2
c4	n5	same	same	2nd	2
c4	n6	same	same	2nd	2
c4	n7	same	same	2nd	4
c4	n8	same	same	2nd	3
c40	n1	same	diff	1st	2
c40	n2	same	diff	1st	0
c40	n3	same	diff	1st	1
c40	n4	same	diff	1st	1
c40	n5	same	diff	1st	1
c40	n6	same	diff	1st	1
c40	n7	same	diff	1st	1
c40	n8	same	diff	1st	1
c40	n1	same	same	2nd	1
c40	n2	same	same	2nd	0
c40	n3	same	same	2nd	1
c40	n4	same	same	2nd	0
c40	n5	same	same	2nd	0
c40	n6	same	same	2nd	0
c40	n7	same	same	2nd	0
c40	n8	same	same	2nd	0
c41	n1	diff	same	1st	2
c41	n2	diff	same	1st	0
c41	n3	diff	same	1st	0
c41	n4	diff	same	1st	0
c41	n5	diff	same	1st	0
c41	n6	diff	same	1st	2
c41	n7	diff	same	1st	0
c41	n8	diff	same	1st	3
c42	n1	same	same	2nd	3
c42	n2	same	same	2nd	2
c42	n3	same	same	2nd	2
c42	n4	same	same	2nd	2
c42	n5	same	same	2nd	2
c42	n6	same	same	2nd	2
c42	n7	same	same	2nd	3
c42	n8	same	same	2nd	4
c43	n1	diff	diff	2nd	4
c43	n2	diff	diff	2nd	4
c43	n3	diff	diff	2nd	3
c43	n4	diff	diff	2nd	3
c43	n5	diff	diff	2nd	4
c43	n6	diff	diff	2nd	4
c43	n7	diff	diff	2nd	4
c43	n8	diff	diff	2nd	4
c43	n1	diff	same	1st	1
c43	n2	diff	same	1st	0
c43	n3	diff	same	1st	0
c43	n4	diff	same	1st	0
c43	n5	diff	same	1st	0
c43	n6	diff	same	1st	0
c43	n7	diff	same	1st	0
c43	n8	diff	same	1st	0
c44	n1	same	diff	2nd	2
c44	n2	same	diff	2nd	1
c44	n3	same	diff	2nd	2
c44	n4	same	diff	2nd	2
c44	n5	same	diff	2nd	2
c44	n6	same	diff	2nd	2
c44	n7	same	diff	2nd	3
c44	n8	same	diff	2nd	2
c44	n1	same	same	1st	0
c44	n2	same	same	1st	0
c44	n3	same	same	1st	1
c44	n4	same	same	1st	1
c44	n5	same	same	1st	1
c44	n6	same	same	1st	1
c44	n7	same	same	1st	1
c44	n8	same	same	1st	0
c45	n1	diff	diff	1st	4
c45	n2	diff	diff	1st	3
c45	n3	diff	diff	1st	3
c45	n4	diff	diff	1st	3
c45	n5	diff	diff	1st	3
c45	n6	diff	diff	1st	4
c45	n7	diff	diff	1st	4
c45	n8	diff	diff	1st	4
c45	n1	diff	same	2nd	3
c45	n2	diff	same	2nd	1
c45	n3	diff	same	2nd	0
c45	n4	diff	same	2nd	1
c45	n5	diff	same	2nd	2
c45	n6	diff	same	2nd	3
c45	n7	diff	same	2nd	1
c45	n8	diff	same	2nd	3
c46	n1	same	diff	1st	2
c46	n2	same	diff	1st	0
c46	n3	same	diff	1st	0
c46	n4	same	diff	1st	0
c46	n5	same	diff	1st	0
c46	n6	same	diff	1st	1
c46	n7	same	diff	1st	0
c46	n8	same	diff	1st	2
c47	n1	same	diff	2nd	4
c47	n2	same	diff	2nd	1
c47	n3	same	diff	2nd	2
c47	n4	same	diff	2nd	2
c47	n5	same	diff	2nd	2
c47	n6	same	diff	2nd	3
c47	n7	same	diff	2nd	3
c47	n8	same	diff	2nd	2
c47	n1	same	same	1st	1
c47	n2	same	same	1st	0
c47	n3	same	same	1st	0
c47	n4	same	same	1st	0
c47	n5	same	same	1st	0
c47	n6	same	same	1st	0
c47	n7	same	same	1st	0
c47	n8	same	same	1st	1
c5	n1	same	diff	1st	3
c5	n2	same	diff	1st	1
c5	n3	same	diff	1st	1
c5	n4	same	diff	1st	2
c5	n5	same	diff	1st	2
c5	n6	same	diff	1st	1
c5	n7	same	diff	1st	3
c5	n8	same	diff	1st	2
c5	n1	same	same	2nd	0
c5	n2	same	same	2nd	0
c5	n3	same	same	2nd	0
c5	n4	same	same	2nd	0
c5	n5	same	same	2nd	1
c5	n6	same	same	2nd	0
c5	n7	same	same	2nd	0
c5	n8	same	same	2nd	0
c6	n1	diff	same	1st	2
c6	n2	diff	same	1st	4
c6	n3	diff	same	1st	3
c6	n4	diff	same	1st	3
c6	n5	diff	same	1st	3
c6	n6	diff	same	1st	2
c6	n7	diff	same	1st	3
c6	n8	diff	same	1st	1
c7	n1	diff	diff	1st	0
c7	n2	diff	diff	1st	0
c7	n3	diff	diff	1st	0
c7	n4	diff	diff	1st	0
c7	n5	diff	diff	1st	1
c7	n6	diff	diff	1st	0
c7	n7	diff	diff	1st	0
c7	n8	diff	diff	1st	0
c7	n1	diff	same	2nd	0
c7	n2	diff	same	2nd	1
c7	n3	diff	same	2nd	0
c7	n4	diff	same	2nd	0
c7	n5	diff	same	2nd	0
c7	n6	diff	same	2nd	0
c7	n7	diff	same	2nd	0
c7	n8	diff	same	2nd	0
c8	n1	same	diff	2nd	1
c8	n2	same	diff	2nd	1
c8	n3	same	diff	2nd	1
c8	n4	same	diff	2nd	1
c8	n5	same	diff	2nd	2
c8	n6	same	diff	2nd	2
c8	n7	same	diff	2nd	3
c8	n8	same	diff	2nd	2
c8	n1	same	same	1st	0
c8	n2	same	same	1st	0
c8	n3	same	same	1st	0
c8	n4	same	same	1st	0
c8	n5	same	same	1st	0
c8	n6	same	same	1st	2
c8	n7	same	same	1st	1
c8	n8	same	same	1st	1
c9	n1	diff	diff	1st	0
c9	n2	diff	diff	1st	0
c9	n3	diff	diff	1st	0
c9	n4	diff	diff	1st	1
c9	n5	diff	diff	1st	1
c9	n6	diff	diff	1st	1
c9	n7	diff	diff	1st	2
c9	n8	diff	diff	1st	2
c9	n1	diff	same	2nd	4
c9	n2	diff	same	2nd	2
c9	n3	diff	same	2nd	4
c9	n4	diff	same	2nd	3
c9	n5	diff	same	2nd	2
c9	n6	diff	same	2nd	2
c9	n7	diff	same	2nd	4
c9	n8	diff	same	2nd	4
