# Supplementary material for: Socio-spatial cognition in cats: Mentally mapping owner’s location from voice
Source: PLoS One. 2021 Nov 10;16(11):e0257611. doi: 10.1371/journal.pone.0257611 (PMC8580247; doi:10.1371/journal.pone.0257611)
Supplement: S3 Data — (CSV) [file pone.0257611.s010.csv]

catID	ID	sound	position	order	surprise
v3	n1	diff	diff	2nd	0
v5	n1	diff	diff	2nd	0
v6	n1	diff	diff	1st	3
v7	n1	diff	diff	2nd	2
v10	n1	diff	diff	2nd	3
v13	n1	diff	diff	2nd	1
v17	n1	diff	diff	1st	1
v20	n1	diff	diff	1st	2
v22	n1	diff	diff	2nd	0
v27	n1	diff	diff	2nd	2
v28	n1	diff	diff	1st	0
v29	n1	diff	diff	2nd	0
v33	n1	diff	diff	2nd	1
v34	n1	diff	diff	1st	1
v37	n1	diff	diff	2nd	2
v38	n1	diff	diff	1st	2
v40	n1	diff	diff	1st	1
v44	n1	diff	diff	1st	1
v45	n1	diff	diff	1st	2
v3	n2	diff	diff	2nd	2
v5	n2	diff	diff	2nd	0
v6	n2	diff	diff	1st	4
v7	n2	diff	diff	2nd	4
v10	n2	diff	diff	2nd	3
v13	n2	diff	diff	2nd	2
v17	n2	diff	diff	1st	2
v20	n2	diff	diff	1st	2
v22	n2	diff	diff	2nd	1
v27	n2	diff	diff	2nd	2
v28	n2	diff	diff	1st	0
v29	n2	diff	diff	2nd	3
v33	n2	diff	diff	2nd	2
v34	n2	diff	diff	1st	1
v37	n2	diff	diff	2nd	4
v38	n2	diff	diff	1st	4
v40	n2	diff	diff	1st	1
v44	n2	diff	diff	1st	2
v45	n2	diff	diff	1st	3
v3	n3	diff	diff	2nd	4
v5	n3	diff	diff	2nd	1
v6	n3	diff	diff	1st	4
v7	n3	diff	diff	2nd	4
v10	n3	diff	diff	2nd	3
v13	n3	diff	diff	2nd	3
v17	n3	diff	diff	1st	3
v20	n3	diff	diff	1st	3
v22	n3	diff	diff	2nd	0
v27	n3	diff	diff	2nd	3
v28	n3	diff	diff	1st	1
v29	n3	diff	diff	2nd	3
v33	n3	diff	diff	2nd	3
v34	n3	diff	diff	1st	1
v37	n3	diff	diff	2nd	3
v38	n3	diff	diff	1st	4
v40	n3	diff	diff	1st	3
v44	n3	diff	diff	1st	3
v45	n3	diff	diff	1st	2
v3	n4	diff	diff	2nd	0
v5	n4	diff	diff	2nd	0
v6	n4	diff	diff	1st	1
v7	n4	diff	diff	2nd	2
v10	n4	diff	diff	2nd	3
v13	n4	diff	diff	2nd	2
v17	n4	diff	diff	1st	3
v20	n4	diff	diff	1st	2
v22	n4	diff	diff	2nd	0
v27	n4	diff	diff	2nd	0
v28	n4	diff	diff	1st	0
v29	n4	diff	diff	2nd	1
v33	n4	diff	diff	2nd	2
v34	n4	diff	diff	1st	2
v37	n4	diff	diff	2nd	3
v38	n4	diff	diff	1st	3
v40	n4	diff	diff	1st	0
v44	n4	diff	diff	1st	0
v45	n4	diff	diff	1st	2
v3	n5	diff	diff	2nd	1
v5	n5	diff	diff	2nd	0
v6	n5	diff	diff	1st	4
v7	n5	diff	diff	2nd	1
v10	n5	diff	diff	2nd	4
v13	n5	diff	diff	2nd	3
v17	n5	diff	diff	1st	2
v20	n5	diff	diff	1st	1
v22	n5	diff	diff	2nd	1
v27	n5	diff	diff	2nd	3
v28	n5	diff	diff	1st	0
v29	n5	diff	diff	2nd	2
v33	n5	diff	diff	2nd	3
v34	n5	diff	diff	1st	2
v37	n5	diff	diff	2nd	3
v38	n5	diff	diff	1st	1
v40	n5	diff	diff	1st	2
v44	n5	diff	diff	1st	1
v45	n5	diff	diff	1st	3
v3	n6	diff	diff	2nd	0
v5	n6	diff	diff	2nd	0
v6	n6	diff	diff	1st	2
v7	n6	diff	diff	2nd	1
v10	n6	diff	diff	2nd	3
v13	n6	diff	diff	2nd	3
v17	n6	diff	diff	1st	1
v20	n6	diff	diff	1st	2
v22	n6	diff	diff	2nd	1
v27	n6	diff	diff	2nd	0
v28	n6	diff	diff	1st	0
v29	n6	diff	diff	2nd	1
v33	n6	diff	diff	2nd	1
v34	n6	diff	diff	1st	2
v37	n6	diff	diff	2nd	0
v38	n6	diff	diff	1st	2
v40	n6	diff	diff	1st	0
v44	n6	diff	diff	1st	0
v45	n6	diff	diff	1st	2
v3	n7	diff	diff	2nd	0
v5	n7	diff	diff	2nd	0
v6	n7	diff	diff	1st	4
v7	n7	diff	diff	2nd	4
v10	n7	diff	diff	2nd	3
v13	n7	diff	diff	2nd	2
v17	n7	diff	diff	1st	4
v20	n7	diff	diff	1st	1
v22	n7	diff	diff	2nd	1
v27	n7	diff	diff	2nd	1
v28	n7	diff	diff	1st	0
v29	n7	diff	diff	2nd	1
v33	n7	diff	diff	2nd	2
v34	n7	diff	diff	1st	2
v37	n7	diff	diff	2nd	4
v38	n7	diff	diff	1st	2
v40	n7	diff	diff	1st	0
v44	n7	diff	diff	1st	0
v45	n7	diff	diff	1st	1
v3	n8	diff	diff	2nd	1
v5	n8	diff	diff	2nd	1
v6	n8	diff	diff	1st	4
v7	n8	diff	diff	2nd	3
v10	n8	diff	diff	2nd	4
v13	n8	diff	diff	2nd	3
v17	n8	diff	diff	1st	3
v20	n8	diff	diff	1st	4
v22	n8	diff	diff	2nd	2
v27	n8	diff	diff	2nd	2
v28	n8	diff	diff	1st	0
v29	n8	diff	diff	2nd	1
v33	n8	diff	diff	2nd	3
v34	n8	diff	diff	1st	2
v37	n8	diff	diff	2nd	4
v38	n8	diff	diff	1st	4
v40	n8	diff	diff	1st	2
v44	n8	diff	diff	1st	1
v45	n8	diff	diff	1st	2
v3	n1	diff	same	1st	0
v5	n1	diff	same	1st	3
v7	n1	diff	same	1st	1
v10	n1	diff	same	1st	0
v11	n1	diff	same	2nd	0
v13	n1	diff	same	1st	0
v15	n1	diff	same	1st	1
v16	n1	diff	same	1st	0
v17	n1	diff	same	2nd	0
v18	n1	diff	same	2nd	0
v20	n1	diff	same	2nd	0
v22	n1	diff	same	1st	0
v27	n1	diff	same	1st	0
v28	n1	diff	same	2nd	0
v29	n1	diff	same	1st	0
v33	n1	diff	same	1st	0
v34	n1	diff	same	2nd	0
v37	n1	diff	same	1st	0
v38	n1	diff	same	2nd	1
v40	n1	diff	same	2nd	0
v45	n1	diff	same	2nd	1
v3	n2	diff	same	1st	0
v5	n2	diff	same	1st	3
v7	n2	diff	same	1st	1
v10	n2	diff	same	1st	0
v11	n2	diff	same	2nd	0
v13	n2	diff	same	1st	0
v15	n2	diff	same	1st	1
v16	n2	diff	same	1st	2
v17	n2	diff	same	2nd	1
v18	n2	diff	same	2nd	0
v20	n2	diff	same	2nd	0
v22	n2	diff	same	1st	2
v27	n2	diff	same	1st	0
v28	n2	diff	same	2nd	0
v29	n2	diff	same	1st	0
v33	n2	diff	same	1st	0
v34	n2	diff	same	2nd	0
v37	n2	diff	same	1st	0
v38	n2	diff	same	2nd	2
v40	n2	diff	same	2nd	1
v45	n2	diff	same	2nd	1
v3	n3	diff	same	1st	3
v5	n3	diff	same	1st	4
v7	n3	diff	same	1st	3
v10	n3	diff	same	1st	0
v11	n3	diff	same	2nd	1
v13	n3	diff	same	1st	1
v15	n3	diff	same	1st	2
v16	n3	diff	same	1st	3
v17	n3	diff	same	2nd	1
v18	n3	diff	same	2nd	1
v20	n3	diff	same	2nd	0
v22	n3	diff	same	1st	2
v27	n3	diff	same	1st	0
v28	n3	diff	same	2nd	0
v29	n3	diff	same	1st	0
v33	n3	diff	same	1st	0
v34	n3	diff	same	2nd	0
v37	n3	diff	same	1st	0
v38	n3	diff	same	2nd	3
v40	n3	diff	same	2nd	3
v45	n3	diff	same	2nd	3
v3	n4	diff	same	1st	0
v5	n4	diff	same	1st	1
v7	n4	diff	same	1st	0
v10	n4	diff	same	1st	0
v11	n4	diff	same	2nd	0
v13	n4	diff	same	1st	0
v15	n4	diff	same	1st	0
v16	n4	diff	same	1st	0
v17	n4	diff	same	2nd	0
v18	n4	diff	same	2nd	0
v20	n4	diff	same	2nd	0
v22	n4	diff	same	1st	0
v27	n4	diff	same	1st	0
v28	n4	diff	same	2nd	0
v29	n4	diff	same	1st	0
v33	n4	diff	same	1st	0
v34	n4	diff	same	2nd	0
v37	n4	diff	same	1st	0
v38	n4	diff	same	2nd	1
v40	n4	diff	same	2nd	0
v45	n4	diff	same	2nd	1
v3	n5	diff	same	1st	0
v5	n5	diff	same	1st	2
v7	n5	diff	same	1st	0
v10	n5	diff	same	1st	0
v11	n5	diff	same	2nd	0
v13	n5	diff	same	1st	1
v15	n5	diff	same	1st	1
v16	n5	diff	same	1st	0
v17	n5	diff	same	2nd	0
v18	n5	diff	same	2nd	0
v20	n5	diff	same	2nd	0
v22	n5	diff	same	1st	1
v27	n5	diff	same	1st	1
v28	n5	diff	same	2nd	0
v29	n5	diff	same	1st	0
v33	n5	diff	same	1st	0
v34	n5	diff	same	2nd	0
v37	n5	diff	same	1st	0
v38	n5	diff	same	2nd	0
v40	n5	diff	same	2nd	0
v45	n5	diff	same	2nd	2
v3	n6	diff	same	1st	0
v5	n6	diff	same	1st	2
v7	n6	diff	same	1st	0
v10	n6	diff	same	1st	0
v11	n6	diff	same	2nd	0
v13	n6	diff	same	1st	0
v15	n6	diff	same	1st	0
v16	n6	diff	same	1st	0
v17	n6	diff	same	2nd	0
v18	n6	diff	same	2nd	0
v20	n6	diff	same	2nd	0
v22	n6	diff	same	1st	0
v27	n6	diff	same	1st	0
v28	n6	diff	same	2nd	0
v29	n6	diff	same	1st	0
v33	n6	diff	same	1st	0
v34	n6	diff	same	2nd	0
v37	n6	diff	same	1st	0
v38	n6	diff	same	2nd	1
v40	n6	diff	same	2nd	0
v45	n6	diff	same	2nd	0
v3	n7	diff	same	1st	0
v5	n7	diff	same	1st	1
v7	n7	diff	same	1st	0
v10	n7	diff	same	1st	0
v11	n7	diff	same	2nd	0
v13	n7	diff	same	1st	0
v15	n7	diff	same	1st	0
v16	n7	diff	same	1st	0
v17	n7	diff	same	2nd	0
v18	n7	diff	same	2nd	0
v20	n7	diff	same	2nd	0
v22	n7	diff	same	1st	0
v27	n7	diff	same	1st	0
v28	n7	diff	same	2nd	0
v29	n7	diff	same	1st	0
v33	n7	diff	same	1st	0
v34	n7	diff	same	2nd	0
v37	n7	diff	same	1st	0
v38	n7	diff	same	2nd	0
v40	n7	diff	same	2nd	0
v45	n7	diff	same	2nd	0
v3	n8	diff	same	1st	0
v5	n8	diff	same	1st	4
v7	n8	diff	same	1st	0
v10	n8	diff	same	1st	0
v11	n8	diff	same	2nd	0
v13	n8	diff	same	1st	0
v15	n8	diff	same	1st	2
v16	n8	diff	same	1st	1
v17	n8	diff	same	2nd	0
v18	n8	diff	same	2nd	0
v20	n8	diff	same	2nd	0
v22	n8	diff	same	1st	2
v27	n8	diff	same	1st	0
v28	n8	diff	same	2nd	0
v29	n8	diff	same	1st	0
v33	n8	diff	same	1st	0
v34	n8	diff	same	2nd	0
v37	n8	diff	same	1st	3
v38	n8	diff	same	2nd	1
v40	n8	diff	same	2nd	0
v45	n8	diff	same	2nd	2
v1	n1	same	diff	1st	1
v4	n1	same	diff	1st	0
v8	n1	same	diff	2nd	0
v9	n1	same	diff	1st	2
v12	n1	same	diff	2nd	0
v14	n1	same	diff	1st	1
v19	n1	same	diff	2nd	0
v21	n1	same	diff	2nd	0
v23	n1	same	diff	1st	0
v24	n1	same	diff	1st	0
v25	n1	same	diff	2nd	0
v26	n1	same	diff	1st	0
v30	n1	same	diff	1st	2
v31	n1	same	diff	1st	0
v32	n1	same	diff	2nd	2
v35	n1	same	diff	1st	0
v36	n1	same	diff	2nd	0
v39	n1	same	diff	1st	1
v41	n1	same	diff	1st	1
v42	n1	same	diff	2nd	0
v43	n1	same	diff	1st	0
v1	n2	same	diff	1st	1
v4	n2	same	diff	1st	0
v8	n2	same	diff	2nd	0
v9	n2	same	diff	1st	4
v12	n2	same	diff	2nd	0
v14	n2	same	diff	1st	1
v19	n2	same	diff	2nd	1
v21	n2	same	diff	2nd	0
v23	n2	same	diff	1st	0
v24	n2	same	diff	1st	3
v25	n2	same	diff	2nd	1
v26	n2	same	diff	1st	1
v30	n2	same	diff	1st	2
v31	n2	same	diff	1st	0
v32	n2	same	diff	2nd	1
v35	n2	same	diff	1st	0
v36	n2	same	diff	2nd	0
v39	n2	same	diff	1st	3
v41	n2	same	diff	1st	3
v42	n2	same	diff	2nd	0
v43	n2	same	diff	1st	1
v1	n3	same	diff	1st	2
v4	n3	same	diff	1st	0
v8	n3	same	diff	2nd	2
v9	n3	same	diff	1st	4
v12	n3	same	diff	2nd	0
v14	n3	same	diff	1st	3
v19	n3	same	diff	2nd	1
v21	n3	same	diff	2nd	0
v23	n3	same	diff	1st	2
v24	n3	same	diff	1st	3
v25	n3	same	diff	2nd	0
v26	n3	same	diff	1st	0
v30	n3	same	diff	1st	2
v31	n3	same	diff	1st	0
v32	n3	same	diff	2nd	3
v35	n3	same	diff	1st	0
v36	n3	same	diff	2nd	2
v39	n3	same	diff	1st	3
v41	n3	same	diff	1st	2
v42	n3	same	diff	2nd	1
v43	n3	same	diff	1st	0
v1	n4	same	diff	1st	0
v4	n4	same	diff	1st	0
v8	n4	same	diff	2nd	0
v9	n4	same	diff	1st	2
v12	n4	same	diff	2nd	0
v14	n4	same	diff	1st	3
v19	n4	same	diff	2nd	0
v21	n4	same	diff	2nd	0
v23	n4	same	diff	1st	0
v24	n4	same	diff	1st	2
v25	n4	same	diff	2nd	0
v26	n4	same	diff	1st	0
v30	n4	same	diff	1st	3
v31	n4	same	diff	1st	0
v32	n4	same	diff	2nd	0
v35	n4	same	diff	1st	0
v36	n4	same	diff	2nd	0
v39	n4	same	diff	1st	2
v41	n4	same	diff	1st	2
v42	n4	same	diff	2nd	0
v43	n4	same	diff	1st	0
v1	n5	same	diff	1st	1
v4	n5	same	diff	1st	0
v8	n5	same	diff	2nd	1
v9	n5	same	diff	1st	3
v12	n5	same	diff	2nd	0
v14	n5	same	diff	1st	2
v19	n5	same	diff	2nd	0
v21	n5	same	diff	2nd	0
v23	n5	same	diff	1st	0
v24	n5	same	diff	1st	1
v25	n5	same	diff	2nd	0
v26	n5	same	diff	1st	0
v30	n5	same	diff	1st	2
v31	n5	same	diff	1st	0
v32	n5	same	diff	2nd	1
v35	n5	same	diff	1st	0
v36	n5	same	diff	2nd	0
v39	n5	same	diff	1st	2
v41	n5	same	diff	1st	2
v42	n5	same	diff	2nd	0
v43	n5	same	diff	1st	0
v1	n6	same	diff	1st	0
v4	n6	same	diff	1st	0
v8	n6	same	diff	2nd	0
v9	n6	same	diff	1st	2
v12	n6	same	diff	2nd	0
v14	n6	same	diff	1st	0
v19	n6	same	diff	2nd	0
v21	n6	same	diff	2nd	0
v23	n6	same	diff	1st	0
v24	n6	same	diff	1st	0
v25	n6	same	diff	2nd	0
v26	n6	same	diff	1st	0
v30	n6	same	diff	1st	1
v31	n6	same	diff	1st	0
v32	n6	same	diff	2nd	0
v35	n6	same	diff	1st	0
v36	n6	same	diff	2nd	0
v39	n6	same	diff	1st	2
v41	n6	same	diff	1st	2
v42	n6	same	diff	2nd	0
v43	n6	same	diff	1st	0
v1	n7	same	diff	1st	1
v4	n7	same	diff	1st	0
v8	n7	same	diff	2nd	0
v9	n7	same	diff	1st	3
v12	n7	same	diff	2nd	0
v14	n7	same	diff	1st	2
v19	n7	same	diff	2nd	0
v21	n7	same	diff	2nd	0
v23	n7	same	diff	1st	0
v24	n7	same	diff	1st	0
v25	n7	same	diff	2nd	0
v26	n7	same	diff	1st	0
v30	n7	same	diff	1st	3
v31	n7	same	diff	1st	0
v32	n7	same	diff	2nd	0
v35	n7	same	diff	1st	0
v36	n7	same	diff	2nd	0
v39	n7	same	diff	1st	2
v41	n7	same	diff	1st	1
v42	n7	same	diff	2nd	0
v43	n7	same	diff	1st	0
v1	n8	same	diff	1st	2
v4	n8	same	diff	1st	0
v8	n8	same	diff	2nd	0
v9	n8	same	diff	1st	4
v12	n8	same	diff	2nd	0
v14	n8	same	diff	1st	2
v19	n8	same	diff	2nd	3
v21	n8	same	diff	2nd	0
v23	n8	same	diff	1st	0
v24	n8	same	diff	1st	2
v25	n8	same	diff	2nd	2
v26	n8	same	diff	1st	0
v30	n8	same	diff	1st	4
v31	n8	same	diff	1st	1
v32	n8	same	diff	2nd	4
v35	n8	same	diff	1st	0
v36	n8	same	diff	2nd	0
v39	n8	same	diff	1st	4
v41	n8	same	diff	1st	3
v42	n8	same	diff	2nd	0
v43	n8	same	diff	1st	0
v1	n1	same	same	2nd	0
v2	n1	same	same	2nd	1
v4	n1	same	same	2nd	0
v8	n1	same	same	1st	1
v9	n1	same	same	2nd	1
v12	n1	same	same	1st	0
v14	n1	same	same	2nd	0
v21	n1	same	same	1st	0
v23	n1	same	same	2nd	1
v24	n1	same	same	2nd	2
v25	n1	same	same	1st	0
v26	n1	same	same	2nd	3
v30	n1	same	same	2nd	2
v31	n1	same	same	2nd	0
v32	n1	same	same	1st	1
v35	n1	same	same	2nd	0
v36	n1	same	same	1st	0
v39	n1	same	same	2nd	0
v41	n1	same	same	2nd	0
v42	n1	same	same	1st	1
v43	n1	same	same	2nd	1
v1	n2	same	same	2nd	0
v2	n2	same	same	2nd	2
v4	n2	same	same	2nd	0
v8	n2	same	same	1st	0
v9	n2	same	same	2nd	1
v12	n2	same	same	1st	1
v14	n2	same	same	2nd	0
v21	n2	same	same	1st	0
v23	n2	same	same	2nd	2
v24	n2	same	same	2nd	3
v25	n2	same	same	1st	1
v26	n2	same	same	2nd	3
v30	n2	same	same	2nd	4
v31	n2	same	same	2nd	0
v32	n2	same	same	1st	2
v35	n2	same	same	2nd	0
v36	n2	same	same	1st	0
v39	n2	same	same	2nd	1
v41	n2	same	same	2nd	0
v42	n2	same	same	1st	2
v43	n2	same	same	2nd	4
v1	n3	same	same	2nd	0
v2	n3	same	same	2nd	3
v4	n3	same	same	2nd	1
v8	n3	same	same	1st	1
v9	n3	same	same	2nd	0
v12	n3	same	same	1st	4
v14	n3	same	same	2nd	0
v21	n3	same	same	1st	0
v23	n3	same	same	2nd	2
v24	n3	same	same	2nd	3
v25	n3	same	same	1st	3
v26	n3	same	same	2nd	2
v30	n3	same	same	2nd	0
v31	n3	same	same	2nd	0
v32	n3	same	same	1st	3
v35	n3	same	same	2nd	1
v36	n3	same	same	1st	0
v39	n3	same	same	2nd	1
v41	n3	same	same	2nd	0
v42	n3	same	same	1st	2
v43	n3	same	same	2nd	2
v1	n4	same	same	2nd	0
v2	n4	same	same	2nd	2
v4	n4	same	same	2nd	0
v8	n4	same	same	1st	0
v9	n4	same	same	2nd	0
v12	n4	same	same	1st	0
v14	n4	same	same	2nd	0
v21	n4	same	same	1st	0
v23	n4	same	same	2nd	2
v24	n4	same	same	2nd	1
v25	n4	same	same	1st	0
v26	n4	same	same	2nd	0
v30	n4	same	same	2nd	0
v31	n4	same	same	2nd	0
v32	n4	same	same	1st	0
v35	n4	same	same	2nd	0
v36	n4	same	same	1st	0
v39	n4	same	same	2nd	1
v41	n4	same	same	2nd	0
v42	n4	same	same	1st	1
v43	n4	same	same	2nd	0
v1	n5	same	same	2nd	0
v2	n5	same	same	2nd	1
v4	n5	same	same	2nd	0
v8	n5	same	same	1st	0
v9	n5	same	same	2nd	1
v12	n5	same	same	1st	0
v14	n5	same	same	2nd	0
v21	n5	same	same	1st	0
v23	n5	same	same	2nd	1
v24	n5	same	same	2nd	1
v25	n5	same	same	1st	1
v26	n5	same	same	2nd	2
v30	n5	same	same	2nd	0
v31	n5	same	same	2nd	0
v32	n5	same	same	1st	1
v35	n5	same	same	2nd	0
v36	n5	same	same	1st	0
v39	n5	same	same	2nd	1
v41	n5	same	same	2nd	0
v42	n5	same	same	1st	1
v43	n5	same	same	2nd	0
v1	n6	same	same	2nd	0
v2	n6	same	same	2nd	0
v4	n6	same	same	2nd	0
v8	n6	same	same	1st	0
v9	n6	same	same	2nd	0
v12	n6	same	same	1st	0
v14	n6	same	same	2nd	0
v21	n6	same	same	1st	0
v23	n6	same	same	2nd	2
v24	n6	same	same	2nd	0
v25	n6	same	same	1st	0
v26	n6	same	same	2nd	0
v30	n6	same	same	2nd	0
v31	n6	same	same	2nd	0
v32	n6	same	same	1st	0
v35	n6	same	same	2nd	0
v36	n6	same	same	1st	0
v39	n6	same	same	2nd	0
v41	n6	same	same	2nd	0
v42	n6	same	same	1st	0
v43	n6	same	same	2nd	0
v1	n7	same	same	2nd	0
v2	n7	same	same	2nd	2
v4	n7	same	same	2nd	0
v8	n7	same	same	1st	0
v9	n7	same	same	2nd	1
v12	n7	same	same	1st	0
v14	n7	same	same	2nd	0
v21	n7	same	same	1st	0
v23	n7	same	same	2nd	1
v24	n7	same	same	2nd	1
v25	n7	same	same	1st	0
v26	n7	same	same	2nd	0
v30	n7	same	same	2nd	0
v31	n7	same	same	2nd	0
v32	n7	same	same	1st	0
v35	n7	same	same	2nd	0
v36	n7	same	same	1st	0
v39	n7	same	same	2nd	0
v41	n7	same	same	2nd	0
v42	n7	same	same	1st	1
v43	n7	same	same	2nd	0
v1	n8	same	same	2nd	0
v2	n8	same	same	2nd	2
v4	n8	same	same	2nd	0
v8	n8	same	same	1st	0
v9	n8	same	same	2nd	1
v12	n8	same	same	1st	0
v14	n8	same	same	2nd	0
v21	n8	same	same	1st	0
v23	n8	same	same	2nd	2
v24	n8	same	same	2nd	3
v25	n8	same	same	1st	0
v26	n8	same	same	2nd	2
v30	n8	same	same	2nd	1
v31	n8	same	same	2nd	0
v32	n8	same	same	1st	4
v35	n8	same	same	2nd	0
v36	n8	same	same	1st	0
v39	n8	same	same	2nd	2
v41	n8	same	same	2nd	0
v42	n8	same	same	1st	1
v43	n8	same	same	2nd	1
