# Supplementary material for: Socio-spatial cognition in cats: Mentally mapping owner’s location from voice
Source: PLoS One. 2021 Nov 10;16(11):e0257611. doi: 10.1371/journal.pone.0257611 (PMC8580247; doi:10.1371/journal.pone.0257611)
Supplement: S4 Data — (CSV) [file pone.0257611.s011.csv]

n	Latency	exp	sound	location	order
n12	295	exp1	same	same	2nd
n13	na	exp1	same	same	1st
n14	na	exp1	same	same	2nd
n18	232.5	exp1	same	same	2nd
n19	43	exp1	same	same	2nd
n20	342	exp1	same	same	1st
n25	142	exp1	same	same	1st
n26	na	exp1	same	same	2nd
n37	na	exp1	same	same	1st
n41	na	exp1	same	same	1st
n42	na	exp1	same	same	2nd
n45	141	exp1	same	same	2nd
n47	55	exp1	same	same	1st
n48	na	exp1	same	same	2nd
n49	352	exp1	same	same	1st
n5	na	exp1	same	same	1st
n54		exp1	same	same	2nd
n6	na	exp1	same	same	1st
n7	na	exp1	same	same	1st
n9	na	exp1	same	same	1st
n1	4	exp1	same	diff	1st
n14	1	exp1	same	diff	1st
n16	1	exp1	same	diff	2nd
n19	13	exp1	same	diff	1st
n20	1	exp1	same	diff	2nd
n23	na	exp1	same	diff	1st
n25	1	exp1	same	diff	2nd
n26	na	exp1	same	diff	1st
n36	11	exp1	same	diff	1st
n37	283	exp1	same	diff	2nd
n41	9	exp1	same	diff	2nd
n43	8	exp1	same	diff	2nd
n45	na	exp1	same	diff	1st
n47	240	exp1	same	diff	2nd
n48	1	exp1	same	diff	1st
n49	4	exp1	same	diff	2nd
n53	7	exp1	same	diff	2nd
n54	13	exp1	same	diff	1st
n6	5	exp1	same	diff	2nd
n7	na	exp1	same	diff	2nd
n9	4	exp1	same	diff	2nd
n10	na	exp1	diff	same	2nd
n11	na	exp1	diff	same	1st
n15	289	exp1	diff	same	2nd
n17	46.5	exp1	diff	same	2nd
n21	250.5	exp1	diff	same	2nd
n22	na	exp1	diff	same	1st
n24	56	exp1	diff	same	1st
n29	214.5	exp1	diff	same	2nd
n30	57	exp1	diff	same	2nd
n31	100.5	exp1	diff	same	2nd
n32	99.5	exp1	diff	same	1st
n33	na	exp1	diff	same	1st
n35	386	exp1	diff	same	2nd
n38	316	exp1	diff	same	2nd
n39	38	exp1	diff	same	2nd
n4	na	exp1	diff	same	2nd
n44	na	exp1	diff	same	2nd
n46	170	exp1	diff	same	1st
n50	na	exp1	diff	same	1st
n51	13.5	exp1	diff	same	2nd
n52	na	exp1	diff	same	2nd
n10	7	exp1	diff	diff	1st
n11	1	exp1	diff	diff	2nd
n15	288	exp1	diff	diff	1st
n17	8	exp1	diff	diff	1st
n21	na	exp1	diff	diff	1st
n24	7	exp1	diff	diff	2nd
n30	5	exp1	diff	diff	1st
n31	na	exp1	diff	diff	1st
n33	8	exp1	diff	diff	2nd
n34	68	exp1	diff	diff	2nd
n38	63	exp1	diff	diff	1st
n39	na	exp1	diff	diff	1st
n4	na	exp1	diff	diff	1st
n40	3	exp1	diff	diff	2nd
n46	6	exp1	diff	diff	2nd
n50	29	exp1	diff	diff	2nd
n51	184	exp1	diff	diff	1st
n52	na	exp1	diff	diff	1st
n55	na	exp1	diff	diff	1st
v111	na	exp2	same	same	2nd
v211	na	exp2	same	same	2nd
v411	na	exp2	same	same	2nd
v811	6	exp2	same	same	1st
v911	222	exp2	same	same	2nd
v1411	na	exp2	same	same	2nd
v2111	na	exp2	same	same	1st
v2311	na	exp2	same	same	2nd
v2411	87	exp2	same	same	2nd
v2511	na	exp2	same	same	1st
v2611	200	exp2	same	same	2nd
v3011	na	exp2	same	same	2nd
v3111	na	exp2	same	same	2nd
v3211	60	exp2	same	same	1st
v3511	na	exp2	same	same	2nd
v3611	97	exp2	same	same	1st
v3911	na	exp2	same	same	2nd
v4111	na	exp2	same	same	2nd
v4211	1	exp2	same	same	1st
v4311	na	exp2	same	same	2nd
v111	na	exp2	same	diff	1st
v411	na	exp2	same	diff	1st
v811	na	exp2	same	diff	2nd
v911	12	exp2	same	diff	1st
v1211	179	exp2	same	diff	2nd
v1411	8	exp2	same	diff	1st
v1911	29	exp2	same	diff	2nd
v2111	na	exp2	same	diff	2nd
v2311	na	exp2	same	diff	1st
v2411	15	exp2	same	diff	1st
v2511	6	exp2	same	diff	2nd
v2611	na	exp2	same	diff	1st
v3011	10	exp2	same	diff	1st
v3111	1	exp2	same	diff	1st
v3211	14	exp2	same	diff	2nd
v3511	na	exp2	same	diff	1st
v3611	na	exp2	same	diff	2nd
v3911	8	exp2	same	diff	1st
v4111	14	exp2	same	diff	1st
v4211	na	exp2	same	diff	2nd
v4311	324	exp2	same	diff	1st
v311	226	exp2	diff	same	1st
v511	10	exp2	diff	same	1st
v711	142	exp2	diff	same	1st
v1011	236	exp2	diff	same	1st
v1111	na	exp2	diff	same	2nd
v1211	na	exp2	diff	same	1st
v1311	na	exp2	diff	same	1st
v1511	na	exp2	diff	same	1st
v1611	248	exp2	diff	same	1st
v1711	na	exp2	diff	same	2nd
v1811	na	exp2	diff	same	2nd
v2011	na	exp2	diff	same	2nd
v2211	63	exp2	diff	same	1st
v2711	1	exp2	diff	same	1st
v2811	na	exp2	diff	same	2nd
v2911	na	exp2	diff	same	1st
v3311	52	exp2	diff	same	1st
v3411	na	exp2	diff	same	2nd
v3711	na	exp2	diff	same	1st
v3811	51	exp2	diff	same	2nd
v4011	307	exp2	diff	same	2nd
v4511	na	exp2	diff	same	2nd
v311	na	exp2	diff	diff	2nd
v511	na	exp2	diff	diff	2nd
v611	4	exp2	diff	diff	1st
v711	10	exp2	diff	diff	2nd
v1011	12	exp2	diff	diff	2nd
v1311	na	exp2	diff	diff	2nd
v1711	8	exp2	diff	diff	1st
v2011	12	exp2	diff	diff	1st
v2211	11	exp2	diff	diff	2nd
v2711	5	exp2	diff	diff	2nd
v2811	na	exp2	diff	diff	1st
v2911	10	exp2	diff	diff	2nd
v3311	na	exp2	diff	diff	2nd
v3411	18	exp2	diff	diff	1st
v3711	301	exp2	diff	diff	2nd
v3811	3	exp2	diff	diff	1st
v4011	10	exp2	diff	diff	1st
v4411	na	exp2	diff	diff	1st
v4511	8	exp2	diff	diff	1st
C1022	na	exp3	same	same	1st
C1422	197	exp3	same	same	1st
C1622	na	exp3	same	same	2nd
C1722	na	exp3	same	same	1st
C1822	265	exp3	same	same	2nd
C2022	251	exp3	same	same	1st
C2122	na	exp3	same	same	2nd
C2522	na	exp3	same	same	1st
C2722	197	exp3	same	same	2nd
C322	na	exp3	same	same	1st
C3022	na	exp3	same	same	1st
C3222	na	exp3	same	same	2nd
C3422	na	exp3	same	same	1st
C3622	156	exp3	same	same	2nd
C422	na	exp3	same	same	2nd
C4022	na	exp3	same	same	2nd
C4122	341	exp3	same	same	2nd
C4422	na	exp3	same	same	1st
C4722	na	exp3	same	same	1st
C522	1	exp3	same	same	2nd
C822	333	exp3	same	same	1st
C1022	35	exp3	same	diff	2nd
C1622	35	exp3	same	diff	1st
C1722	13	exp3	same	diff	2nd
C2022	19	exp3	same	diff	2nd
C2122	15	exp3	same	diff	1st
C2522	na	exp3	same	diff	2nd
C2722	na	exp3	same	diff	1st
C2822	na	exp3	same	diff	1st
C322	na	exp3	same	diff	2nd
C3222	1	exp3	same	diff	1st
C3422	79	exp3	same	diff	2nd
C3622	na	exp3	same	diff	1st
C3722	na	exp3	same	diff	2nd
C422	237	exp3	same	diff	1st
C4022	na	exp3	same	diff	1st
C4422	13	exp3	same	diff	2nd
C4622	na	exp3	same	diff	1st
C4722	11	exp3	same	diff	2nd
C522	8	exp3	same	diff	1st
C822	6	exp3	same	diff	2nd
C122	36	exp3	diff	same	2nd
C1222	166	exp3	diff	same	1st
C1322	na	exp3	diff	same	2nd
C1522	na	exp3	diff	same	1st
C1922	na	exp3	diff	same	2nd
C222	na	exp3	diff	same	2nd
C2222	52	exp3	diff	same	2nd
C2322	na	exp3	diff	same	1st
C2622	na	exp3	diff	same	1st
C2922	na	exp3	diff	same	2nd
C3122	na	exp3	diff	same	1st
C3322	170	exp3	diff	same	2nd
C3522	149	exp3	diff	same	1st
C3822	na	exp3	diff	same	2nd
C3922	na	exp3	diff	same	1st
C4222	334	exp3	diff	same	1st
C4322	na	exp3	diff	same	1st
C4522	381	exp3	diff	same	2nd
C622	19	exp3	diff	same	1st
C722	na	exp3	diff	same	2nd
C922	3	exp3	diff	same	1st
C122	304	exp3	diff	diff	1st
C1122	na	exp3	diff	diff	1st
C1222	7	exp3	diff	diff	2nd
C1322	1	exp3	diff	diff	1st
C1522	11	exp3	diff	diff	2nd
C1922	na	exp3	diff	diff	1st
C222	na	exp3	diff	diff	1st
C2222	13	exp3	diff	diff	1st
C2322	95	exp3	diff	diff	2nd
C2422	8	exp3	diff	diff	1st
C2622	na	exp3	diff	diff	2nd
C2922	16	exp3	diff	diff	1st
C3122	na	exp3	diff	diff	2nd
C3322	151	exp3	diff	diff	1st
C3522	219	exp3	diff	diff	2nd
C3822	na	exp3	diff	diff	1st
C3922	373	exp3	diff	diff	2nd
C4322	7	exp3	diff	diff	2nd
C4522	10	exp3	diff	diff	1st
C722	na	exp3	diff	diff	1st
C922	na	exp3	diff	diff	2nd
